# Supplementary material for: DrugHybrid_BS: Using Hybrid Feature Combined With Bagging-SVM to Predict Potentially Druggable Proteins
Source: Front Pharmacol. 2021 Nov 30;12:771808. doi: 10.3389/fphar.2021.771808 (PMC8669608; doi:10.3389/fphar.2021.771808)
Supplement: Supplementary file 1 [file DataSheet1.xlsx]

## Sheet: table1
		Performance metrics								Confusion matrix information
Method	Classifier	ACC(%)	TPR	FPR	precision	F-score	MCC	ROC Area	PRC Area	TP	FN	FP	TN
monoDiKGap(k=2)	SVM	96.608	0.965	0.033	0.96	0.962	0.932	0.966	0.942	1013	37	42	1237
monoDiKGap(k=2)	KNN	58.437	0.083	0.004	0.946	0.152	0.202	0.628	0.581	87	963	5	1274
monoDiKGap(k=2)	RF	85.272	0.788	0.094	0.873	0.828	0.703	0.928	0.896	827	223	120	1159
CC	SVM	57.364	0.243	0.155	0.563	0.339	0.111	0.544	0.478	255	795	198	1081
CC	KNN	58.437	0.625	0.449	0.533	0.575	0.175	0.599	0.522	656	394	574	705
CC	RF	63.718	0.569	0.306	0.604	0.586	0.264	0.679	0.604	597	453	392	887
GAAC	SVM	77.286	0.768	0.223	0.739	0.753	0.543	0.772	0.672	806	244	285	994
GAAC	KNN	74.882	0.745	0.248	0.712	0.728	0.495	0.807	0.734	782	268	317	962
GAAC	RF	76.084	0.729	0.213	0.738	0.733	0.517	0.85	0.825	765	285	272	1007

## Sheet: table2
		Performance metrics								Confusion matrix information
Method	Classifier	ACC(%)	TPR	FPR	precision	F-score	MCC	ROC Area	PRC Area	TP	FN	FP	TN
monoDiKGap+CC	SVM	96.651	0.967	0.033	0.959	0.963	0.932	0.967	0.942	1015	35	43	1236
monoDiKGap+GAAC	SVM	96.35	0.958	0.032	0.961	0.959	0.926	0.963	0.939	1006	44	41	1238
CC+GAAC	SVM	78.36	0.77	0.206	0.755	0.762	0.564	0.782	0.658	809	241	263	1016
monoDiKGap+CC+GAAC	SVM	96.651	0.961	0.029	0.965	0.963	0.932	0.966	0.945	1009	41	37	1242

## Sheet: table3
		Performance metrics								Confusion matrix information
Hybrid feature dimensions	Classifier	ACC(%)	TPR	FPR	precision	F-score	MCC	ROC Area	PRC Area	TP	FN	FP	TN
483	SVM	96.651	0.961	0.029	0.965	0.963	0.932	0.966	0.945	1009	41	37	1242
472	SVM	96.694	0.959	0.027	0.967	0.963	0.933	0.966	0.946	1007	43	34	1245

## Sheet: table4
Independent test set			Performance metrics								Confusion matrix information
Sample number	Feature dimension	Method	ACC(%)	TPR	FPR	precision	F-score	MCC	ROC Area	PRC Area	TP	FN	FP	TN
466	472	DrugHybrid_BS	96.567	0.948	0.02	0.975	0.961	0.931	0.99	0.982	199	11	5	251
